# Supplementary material for: Testing the Induction of Metritis in Healthy Postpartum Primiparous Cows Challenged with a Cocktail of Bacteria
Source: Animals (Basel). 2023 Sep 8;13(18):2852. doi: 10.3390/ani13182852 (PMC10525343; doi:10.3390/ani13182852)
Supplement: Supplementary file 1 [file animals-13-02852-s001.zip]

Archive with 1 entries (1 files):
- animals-2582738-supplementary.pdf
